# Supplementary material for: Endogenous mitochondrial hydrogen peroxide regulates neurogenesis during cortical development
Source: Redox Biol. 2025 Nov 19;88:103940. doi: 10.1016/j.redox.2025.103940 (PMC12685554; doi:10.1016/j.redox.2025.103940)
Supplement: Multimedia component 1 [file mmc1.xlsx]

## Sheet: Figure 1
FIGURE 1
	FIGURE 1a	Diameter (mm)
		WT	mCAT	WT	mCAT	WT	mCAT
		20 - 50		50 - 80		80 - 110
		10	46	60	49	30	8
		9.6	45	61	47	29.4	7
		8.7	45	65	48	26.3	7.5
		8.6	40	66.1	53.5	25.3	6.45
		9.2	38.4	67	53.05	23.8	8.556
		10.35	38.4	65.4	46.855	24.25	8.45
	FIGURE 1b	Annexin V+/7AAD- (%)
		WT	mCAT
		6.85	8.5
		7.65	9.55
		7.12	8.29
		8.81	5.58
	FIGURE 1c	H2O2 production (Fold)
		WT	mCAT	WT	mCAT
		NPC		Mito
		1	0.83	1	0.67
		1	0.87	1	0.78
		1	0.91	1	0.84
		Mitochondrial ROS fluorescence (a.u.)
		WT	mCAT	WT	mCAT	WT	mCAT
		Control		+AA		+ROT
		36.211	15	122	30	145	45
		34.07	18.2	103.83	30.79	75.1	42.15
		32.4	21.33	67.28	34	57.37	42.08
		37.44	10.5	60.84	15.46	42.72	15.73
	FIGURE 1d	DNP/Protein
		WT	mCAT
		1	1.93
		0.93	1.98
		1.38	2.03
		1.56	1.72
		Oydation analysis DNP
		WT	mCAT
		1	2.45
		1	3.25
		1	1.87
		1	1.98
	FIGURE 1e	nmol/mg protein
		WT	mCAT	WT	mCAT	WT	mCAT	WT	mCAT
		GSx		GSSG		GSH		GSSG/GSH
		67.63	58.36	3.078	4.296	61.474	49.768	0.0500699	0.0863205
		74.2	55.25	3.463	3.387	67.274	48.476	0.0514761	0.0698696
		81.02	63.87	4.089	3.501	72.842	56.868	0.0561352	0.0615636
		103.06	58.04	4.082	3.347	94.896	51.346	0.0430155	0.0651852
	FIGURE 1f	Relative mRNA levels (fold)
		WT	mCAT	WT	mCAT	WT	mCAT	WT	mCAT
		Nrf2		GCLc		Hom1		Nqo1
		1.05	0.56	0.97	1.14	1.08	0.4	1.032	0.21
		0.97	0.88	1.07	1.09	0.98	0.73	1.05	0.36
		1.04	0.86	0.94	0.96	1.02	0.56	0.99	0.46
		0.96	0.94	1.05	0.87	0.94	0.72	0.95	0.49
	FIGURE 1g	Nuclear Nrf2 (Mean density of nuclear fluorescence x 104)
		Nuclear Nrf2 (Mean fluorescence)
		WT	mCAT
		46052	36395
		58102	38928
		62516	39418
	FIGURE 1h	Relative mRNA levels (fold)
		WT	mCAT	WT	mCAT	WT	mCAT
		Nox1		Nox2		Nox4
		0.93	1.25	1.12	1.01	1.08	0.88
		1.07	2.04	0.89	1.3	0.98	0.71
		1.03	1.58	0.98	1.42	1.02	0.76
		0.97	1.68	1.02	1.88	0.94	0.94
	FIGURE 1i	NADPH/NADP+
		WT	mCAT
		2.06	1.11
		1.52	1.06
		1.8	1.32
		1.98	1.11
		NADH/NAD+
		WT	mCAT
		2.7	2.74
		3.9	3.3
		2.93	3.05
		3.23	3.32
	FIGURE 1j	Extracellular O2._ (mM/mg protein)
		WT	mCAT
		1.45	3.98
		1.56	3.652
		2.45	2.98
	FIGURE 1k	Pentose Posphate Pathway (nmol h-1 mg protein-1)
		WT	mCAT	WT	mCAT	WT	mCAT
		1-14C glucose oxidation 14CO2		6-14C glucose oxidation 14CO2		14CO2 from 1-14C glucose - 6-14C glucose
		53.2862	57.318	12.34	6.25	40.9462	51.068
		43.3554	49.7702	3.24	2.96	40.1154	46.8102
		42.466	46.653	6.5167	5.02344	35.9499	41.6296
		44.456	47.567	7.894	5.8975	36.786	42.965
	FIGURE 1l	Glycolityc flux (nmol h-1 mg protein-1)
		WT	mCAT
		3H2O
		8.56	3.587
		8.614	3.804
		9.57	4.087

## Sheet: Figure 2
FIGURE 2
	FIGURE 2a	BrdU+/DAPI+ cells (%)
		WT	mCAT
		24.12	16.2
		42	10
		37.2	13.2
	FIGURE 2b	BrdU+ cells (%)
		WT	mCAT
		24	12.4
		25.3	13.3
		22.4	11.4
	FIGURE 2c	DNA content (%)
		WT	mCAT	WT	mCAT	WT	mCAT
		G0/G1		S		G2/M
		78	89	16.5	8	6.5	3
		80	91	14.65	6.6	5.4	2.4
		77	90	17.5	7.3	5.5	2.7
		78	88	17	9.2	5	2.8
		75	93	18.3	5	6.7	2
	FIGURE 2d	Relative protein levels (fold)
		WT	mCAT	WT	mCAT	WT	mCAT
		p53		p21		pH2AX
		1	1.33	1	1.34	1	1.51
		1	1.26	1	1.5	1	1.92
		1	1.35	1	1.6	1	2.2
	FIGURE 2e	Telomere length (Mb)
		WT	mCAT
		8.03878	5.61838
		5.95492	5.2664
		8.53015	5.37689
		7.17797	5.59957
	FIGURE 2f	Migration ratio
		WT	mCAT	WT	mCAT
		18 hours		24 hours
		0.66	0.52	1.052	1.042
		0.57	0.55	1.043	1.011
		0.6102	0.578	1.145	0.98
	FIGURE 2g	Ascl1 relative mRNA levels (fold)
		WT	mCAT	WT	mCAT	WT	mCAT	WT	mCAT
		6P		2		2+1		2+3
		0.89	1.15	2.13	0.72	1.72	0.87	1.67	0.32
		1.12	1.17	2.8	0.76	1.8	0.85	0.92	0.87
		1	1.05	2.08	0.92	1.35	0.75	0.87	0.43
	FIGURE 2h	Dcx relative mRNA levels (fold)
		WT	mCAT	WT	mCAT	WT	mCAT	WT	mCAT
		6P		2		2+1		2+3
		1	0.89	1.62	0.85	1.98	1.78	2.06	2.1
		1.19	0.87	1.43	0.93	2.31	1.34	2.02	2
		0.97	0.85	1.59	0.87	2.02	1.45	3.06	2.67
	FIGURE 2i	Tubb3 relative mRNA levels (fold)
		WT	mCAT	WT	mCAT	WT	mCAT	WT	mCAT
		6P		2		2+1		2+3
		1.15	0.87	3.9	6	4.3	6.79	2.2	3.22
		0.97	0.67	3.8	4.2	4.2	6.78	3.30	3.21
		0.91	0.73	4	4	3.8	5.35	2.45	2.78
	FIGURE 2j	Gfap relative mRNA levels (fold)
		WT	mCAT	WT	mCAT	WT	mCAT	WT	mCAT
		6P		2		2+1		2+3
		1	1.2	0.78	0.679	2	2.23	3.45	4
		0.98	1.14	0.92	0.788	2.1	2.43	3.55	3.89
		1.03	0.95	0.67	0.82	2.45	2.56	3.67	3.77
	FIGURE 2l	MAP2 staining (% area)
		WT	mCAT	WT	mCAT	WT	mCAT
		3DIV		6DIV		12 DIV
		9.21	13.317	18.516	17.149	32.292	24.314
		7.391	14.077	19.427	18.241	30.071	23.378
		8.312	10.984	17.3	18.08	31.561	23.416
		TAU staining (% area)
		WT	mCAT	WT	mCAT	WT	mCAT
		3DIV		6DIV		12 DIV
		7.533	13.261	21.009	21.009	36.886	25.934
		8.419	14.179	20.984	20.984	36.163	26.662
		7.553	10.026	22.036	23.015	38.175	28.174
	FIGURE 2m	Arc relative mRNA levels (fold)
		WT	mCAT	WT	mCAT	WT	mCAT
		3DIV		6DIV		12 DIV
		1	1	1	1.6	1.07	0.55
		1.02	1.02	1.01	1.59	0.9	0.54
		0.98	0.98	0.99	1.94	1.03	0.38
		cFos relative mRNA levels (fold)
		WT	mCAT	WT	mCAT	WT	mCAT
		3DIV		6DIV		12 DIV
		1	1.12	1	2.06	1.06	0.33
		1.04	1.09	0.97	1.98	1.04	0.37
		0.96	1.01	1.03	1.77	0.88	0.16

## Sheet: Figure 3
FIGURE 3
	FIGURE 3a	BrdU+ cells (mm2)
		WT	mCAT
		E12
		1.9	1.6
		2.1	1.7
		2	2
	FIGURE 3b	BrdU+ cells (mm2)
		WT	mCAT
		E15
		3.3	1.8
		2.7	1.65
		2.3	1.5
	FIGURE 3c	pH3+ cells (mm2)
		WT	mCAT
		E15
		2.53	1.71
		3.06	0.82
		3.29	1.65
	FIGURE 3d	Lenght cortical plate (mm)
		WT	mCAT
		E15
		109.098	114.632
		93.334	116.111
		101.19	112.647
		102.075	122.753
		Lenght interzone (mm)
		WT	mCAT
		E15
		146.976	113.913
		132.053	100.774
		147.92	93.482
		146.787	110.563
		Lenght SVZ-VZ (mm)
		WT	mCAT
		E15
		140.828	144.455
		146.749	168.618
		134.427	152.946
		153.076	161.817
		Positive cells (%)
		WT TBR1	mCAT TBR1	WT TBR2	mCAT TBR2
		E15		E15
		25.554	48.26	65.071	43.196
		29.77	59.969	66.125	46.677
		32.206	55.855	81.274	46.044
	FIGURE 3e	Lenght II-IV layer (mm)
		WT	mCAT
		E18
		118.473	89.515
		115.718	106.776
		124.164	105.416
		122.612	92.688
		Lenght V layer (mm)
		WT	mCAT
		E18
		71.781	93.957
		62.986	100.129
		86.599	100.381
		80.182	104.697
		Lenght VI layer (mm)
		WT	mCAT
		E18
		170.193	211.182
		159.858	231.809
		198.149	218.473
		205.251	211.825
		Lenght SVZ-VZ (mm)
		WT	mCAT
		E18
		211.924	205.578
		158.136	208.338
		228.622	195.867
		233.458	228.66
		Positive cells (%)
		WT CTIP2	mCAT CTIP2	WT SATB2	mCAT SATB2
		E18		E18
		34.501	27.083	71.852	68.944
		23.027	34.565	56.527	76.983
		29.419	43.84	98.575	54.599
		25.414	37.78	60.685	56.207
		Lenght II-IV layer (mm)
		WT	mCAT
		P0
		157.8	137.7
		143.8	153.167
		140.1	134.133
		111.767	120.033
		Lenght V layer (mm)
		WT	mCAT
		P0
		142.833	119.767
		146.133	129.2
		121.1	116.5
		120.8	108.767
		Lenght VI layer (mm)
		WT	mCAT
		P0
		335.3	290
		324.233	335.567
		301.3	279.295
		292.667	290.367

## Sheet: Statistics Table
	Statistics Table
	Figure 1	Samples		Samples size	Tests of Normality (p value)		Distribution	Levene's Test (p value)		Statistical Test				Significance Level	p value
	a Diameter (mm)	20-50 mm	WT	N = 6	0.67	Shapiro-Wilk	Normal distribution	<0.001	Equal variances not assumed	Welch’s t-test		WT vs mCAT		**	<0.001
			mCAT	N = 6	0.069	Shapiro-Wilk	Normal distribution
		50-80 mm	WT	N = 6	0.195	Shapiro-Wilk	Normal distribution	0.908	Equal variances assumed	Unpaired, two-tailed Student's t-test		WT vs mCAT		**	<0.001
			mCAT	N = 6	0.104	Shapiro-Wilk	Normal distribution
		80-110 mm	WT	N = 6	0.286	Shapiro-Wilk	Normal distribution	0.019	Equal variances not assumed	Welch’s t-test		WT vs mCAT		**	<0.001
			mCAT	N = 6	0.657	Shapiro-Wilk	Normal distribution
	b Annexin V+/7AAD- (%)	WT		N = 4	0.491	Shapiro-Wilk	Normal distribution	0.329	Equal variances assumed	Unpaired, two-tailed Student's t-test		WT vs mCAT		ns	0.709
		mCAT		N = 4	0.378	Shapiro-Wilk	Normal distribution
	c H2O2 production (fold)	NPC	WT	N = 3	-----	Shapiro-Wilk	Normal distribution	0.116	Equal variances assumed	Unpaired, two-tailed Student's t-test		WT vs mCAT		**	0.005
			mCAT	N = 3	1.000	Shapiro-Wilk	Normal distribution
		Mito	WT	N = 3	-----	Shapiro-Wilk	Normal distribution	0.056	Equal variances assumed	Unpaired, two-tailed Student's t-test		WT vs mCAT		**	0.009
			mCAT	N = 3	0.679	Shapiro-Wilk	Normal distribution
	c Mitochondrial ROS Fluorescence (a.u.)	Control	WT	N = 4	0.842	Shapiro-Wilk	Normal distribution			0.002	Kruskal-Wallis	Dunn's test	WT CTL vs mCAT CTL	*	0.012
			mCAT	N = 4	0.959	Shapiro-Wilk	Normal distribution						WT +AA vs mCAT +AA	**	0.005
		+AA	WT	N = 4	0.43	Shapiro-Wilk	Normal distribution						WT +ROT vs mCAT +ROT	ns	0.147
			mCAT	N = 4	0.124	Shapiro-Wilk	Normal distribution						WT CTL vs WT +AA	*	0.049
		+ROT	WT	N = 4	0.306	Shapiro-Wilk	Normal distribution						WT CTL vs WT +ROT	ns	0.089
			mCAT	N = 4	0.017	Shapiro-Wilk	Non normal distribution
	d	DNP/Protein	WT	N = 4	0.429	Shapiro-Wilk	Normal distribution	0.03	Equal variances not assumed	Welch’s t-test		WT vs mCAT		*	0.012
			mCAT	N = 4	0.338	Shapiro-Wilk	Normal distribution
		Oxidation analysis DNP	WT	N = 4	-----	Shapiro-Wilk	Normal distribution	0.031	Equal variances not assumed	Welch’s t-test		WT vs mCAT		*	0.021
			mCAT	N = 4	0.392	Shapiro-Wilk	Normal distribution
	e nmol/mg protein	GSx	WT	N = 4	0.503	Shapiro-Wilk	Normal distribution	0.124	Equal variances assumed	Unpaired, two-tailed Student's t-test		WT vs mCAT		*	0.029
			mCAT	N = 4	0.509	Shapiro-Wilk	Normal distribution
		GSSG	WT	N = 4	0.267	Shapiro-Wilk	Normal distribution			Unpaired U Mann-Whitney's test		WT vs mCAT		ns	1.000
			mCAT	N = 4	0.04	Shapiro-Wilk	Non normal distribution
		GSH	WT	N = 4	0.393	Shapiro-Wilk	Normal distribution	0.121	Equal variances assumed	Unpaired, two-tailed Student's t-test		WT vs mCAT		*	0.024
			mCAT	N = 4	0.375	Shapiro-Wilk	Normal distribution
		GSSG/GSH	WT	N = 4	0.823	Shapiro-Wilk	Normal distribution	0.286	Equal variances assumed	Unpaired, two-tailed Student's t-test		WT vs mCAT		*	0.015
			mCAT	N = 4	0.352	Shapiro-Wilk	Normal distribution
	f Relative mRNA levels (fold)	Nrf2	WT	N = 4	0.171	Shapiro-Wilk	Normal distribution	0.108	Equal variances assumed	Unpaired, two-tailed Student's t-test		WT vs mCAT		ns	0.069
			mCAT	N = 4	0.113	Shapiro-Wilk	Normal distribution
		GCLc	WT	N = 4	0.444	Shapiro-Wilk	Normal distribution	0.077	Equal variances assumed	Unpaired, two-tailed Student's t-test		WT vs mCAT		ns	0.917
			mCAT	N = 4	0.701	Shapiro-Wilk	Normal distribution
		Hom1	WT	N = 4	0.952	Shapiro-Wilk	Normal distribution	0.074	Equal variances assumed	Unpaired, two-tailed Student's t-test		WT vs mCAT		**	0.003
			mCAT	N = 4	0.344	Shapiro-Wilk	Normal distribution
		Nqo1	WT	N = 4	0.747	Shapiro-Wilk	Normal distribution	0.117	Equal variances assumed	Unpaired, two-tailed Student's t-test		WT vs mCAT		**	<0.001
			mCAT	N = 4	0.506	Shapiro-Wilk	Normal distribution
	g Nuclear Nrf2 (mean fluorescence)	WT		N = 3	0.500	Shapiro-Wilk	Normal distribution	0.069	Equal variances assumed	Unpaired, two-tailed Student's t-test		WT vs mCAT		*	0.026
		mCAT		N = 3	0.29	Shapiro-Wilk	Normal distribution
	h Relative mRNA levels (fold)	Nox1	WT	N = 4	0.855	Shapiro-Wilk	Normal distribution	0.136	Equal variances assumed	Unpaired, two-tailed Student's t-test		WT vs mCAT		**	0.008
			mCAT	N = 4	0.941	Shapiro-Wilk	Normal distribution
		Nox2	WT	N = 4	0.981	Shapiro-Wilk	Normal distribution	0.167	Equal variances assumed	Unpaired, two-tailed Student's t-test		WT vs mCAT		ns	0.076
			mCAT	N = 4	0.852	Shapiro-Wilk	Normal distribution
		Nox4	WT	N = 4	0.952	Shapiro-Wilk	Normal distribution	0.098	Equal variances assumed	Unpaired, two-tailed Student's t-test		WT vs mCAT		*	0.024
			mCAT	N = 4	0.662	Shapiro-Wilk	Normal distribution
	i	NADPH/NADP+	WT	N = 4	0.625	Shapiro-Wilk	Normal distribution	0.205	Equal variances assumed	Unpaired, two-tailed Student's t-test		WT vs mCAT		**	0.002
			mCAT	N = 4	0.092	Shapiro-Wilk	Normal distribution
		NADH/NAD+	WT	N = 4	0.657	Shapiro-Wilk	Normal distribution	0.33	Equal variances assumed	Unpaired, two-tailed Student's t-test		WT vs mCAT		ns	0.776
			mCAT	N = 4	0.334	Shapiro-Wilk	Normal distribution
	j Extracellular O2._ (mM/mg protein)	WT		N = 3	0.192	Shapiro-Wilk	Normal distribution	0.792	Equal variances assumed	Unpaired, two-tailed Student's t-test		WT vs mCAT		*	0.016
		mCAT		N = 3	0.626	Shapiro-Wilk	Normal distribution
	k Pentose Posphate Pathway (nmol h-1 mg protein-1)	[1-14C] glucose oxidation14CO2	WT	N = 4	0.064	Shapiro-Wilk	Normal distribution	0.917	Equal variances assumed	Unpaired, two-tailed Student's t-test		WT vs mCAT		ns	0.249
			mCAT	N = 4	0.203	Shapiro-Wilk	Normal distribution
		[6-14C] glucose oxidation 14CO2	WT	N = 4	0.928	Shapiro-Wilk	Normal distribution	0.238	Equal variances assumed	Unpaired, two-tailed Student's t-test		WT vs mCAT		ns	0.269
			mCAT	N = 4	0.371	Shapiro-Wilk	Normal distribution
		14CO2 from [1-14C] glucose - [6-14C] glucose	WT	N = 4	0.348	Shapiro-Wilk	Normal distribution	0.236	Equal variances assumed	Unpaired, two-tailed Student's t-test		WT vs mCAT		*	0.026
			mCAT	N = 4	0.65	Shapiro-Wilk	Normal distribution
	l Glycolytic flux [3-3H] glucose converted to 3H2O (nmol h-1 mg protein-1)	WT		N = 3	0.091	Shapiro-Wilk	Normal distribution	0.122	Equal variances assumed	Unpaired, two-tailed Student's t-test		WT vs mCAT		**	<0.001
		mCAT		N = 3	0.855	Shapiro-Wilk	Normal distribution
	Figure 2	Samples		Samples size	Tests of Normality (p value)		Distribution	Levene's Test (p value)		Statistical Test				Significance Level	p value
	a BrdU+/DAPI+ cells (%)	WT		N = 3	0.501	Shapiro-Wilk	Normal distribution	0.12	Equal variances assumed	Unpaired, two-tailed Student's t-test		WT vs mCAT		*	0.019
		mCAT		N = 3	0.964	Shapiro-Wilk	Normal distribution
	b BrdU+ cells (%)	WT		N = 3	0.886	Shapiro-Wilk	Normal distribution	0.55	Equal variances assumed	Unpaired, two-tailed Student's t-test		WT vs mCAT		**	<0.001
		mCAT		N = 3	0.942	Shapiro-Wilk	Normal distribution
	c DNA content (%)	G0/G1	WT	N = 5	0.826	Shapiro-Wilk	Normal distribution	0.822	Equal variances assumed	Unpaired, two-tailed Student's t-test		WT vs mCAT		**	<0.001
			mCAT	N = 5	0.928	Shapiro-Wilk	Normal distribution
		S	WT	N = 5	0.734	Shapiro-Wilk	Normal distribution	0.775	Equal variances assumed	Unpaired, two-tailed Student's t-test		WT vs mCAT		**	<0.001
			mCAT	N = 5	0.993	Shapiro-Wilk	Normal distribution
		G2/M	WT	N = 5	0.357	Shapiro-Wilk	Normal distribution	0.05	Equal variances assumed	Unpaired, two-tailed Student's t-test		WT vs mCAT		**	<0.001
			mCAT	N = 5	0.758	Shapiro-Wilk	Normal distribution
	d Relative protein levels (fold)	p53	WT	N = 3	-----	Shapiro-Wilk	Normal distribution	0.028	Equal variances not assumed	Welch’s t-test		WT vs mCAT		**	0.007
			mCAT	N = 3	0.407	Shapiro-Wilk	Normal distribution
		p21	WT	N = 3	-----	Shapiro-Wilk	Normal distribution	0.066	Equal variances assumed	Unpaired, two-tailed Student's t-test		WT vs mCAT		**	0.003
			mCAT	N = 3	0.747	Shapiro-Wilk	Normal distribution
		pH2AX	WT	N = 3	-----	Shapiro-Wilk	Normal distribution	0.073	Equal variances assumed	Unpaired, two-tailed Student's t-test		WT vs mCAT		*	0.012
			mCAT	N = 3	0.793	Shapiro-Wilk	Normal distribution
	e Telomere length (Mb)	WT		N = 4	0.766	Shapiro-Wilk	Normal distribution	0.038	Equal variances not assumed	Welch’s t-test		WT vs mCAT		*	0.039
		mCAT		N = 4	0.321	Shapiro-Wilk	Normal distribution
	f Migration ratio	18 hours	WT	N = 3	0.883	Shapiro-Wilk	Normal distribution	0.46	Equal variances assumed	<0.001	One-way ANOVA	Bonferroni	WT 18 h vs mCAT 18 h	ns	0.588
			mCAT	N = 3	0.962	Shapiro-Wilk	Normal distribution						WT 24 h vs mCAT 24 h	ns	0.471
		24 hours	WT	N = 3	0.152	Shapiro-Wilk	Normal distribution						WT 18 h vs WT 24 h	**	<0.001
			mCAT	N = 3	1.000	Shapiro-Wilk	Normal distribution						mCAT 18 h vs mCAT 24 h	**	<0.001
	g Ascl1 relative mRNA levels (fold)	6P	WT	N = 3	0.952	Shapiro-Wilk	Normal distribution	0.054	Equal variances assumed	<0.001	One-way ANOVA	Bonferroni	WT 6P vs mCAT 6P	ns	1.000
			mCAT	N = 3	0.298	Shapiro-Wilk	Normal distribution						WT 2 vs mCAT 2	**	<0.001
		2	WT	N = 3	0.119	Shapiro-Wilk	Normal distribution						WT 2+1 vs mCAT 2+1	*	0.046
			mCAT	N = 3	0.363	Shapiro-Wilk	Normal distribution						WT 2+3 vs mCAT 2+3	ns	0.294
		2+1	WT	N = 3	0.32	Shapiro-Wilk	Normal distribution						WT 6P vs WT 2	**	<0.001
			mCAT	N = 3	0.298	Shapiro-Wilk	Normal distribution						WT 6P vs WT 2+1	ns	0.275
		2+3	WT	N = 3	0.107	Shapiro-Wilk	Normal distribution						WT 6P vs WT 2+3	ns	1.000
			mCAT	N = 3	0.363	Shapiro-Wilk	Normal distribution
	h Dcx relative mRNA levels (fold)	6P	WT	N = 3	0.241	Shapiro-Wilk	Normal distribution	0.001	Equal variances not assumed	<0.001	Welch’s ANOVA test	Games-Howell	WT 6P vs mCAT 6P	ns	1.000
			mCAT	N = 3	1.000	Shapiro-Wilk	Normal distribution						WT 2 vs mCAT 2	ns	0.241
		2	WT	N = 3	0.281	Shapiro-Wilk	Normal distribution						WT 2+1 vs mCAT 2+1	ns	0.523
			mCAT	N = 3	0.463	Shapiro-Wilk	Normal distribution						WT 2+3 vs mCAT 2+3	ns	1.000
		2+1	WT	N = 3	0.213	Shapiro-Wilk	Normal distribution						WT 6P vs WT 2	ns	1.000
			mCAT	N = 3	0.463	Shapiro-Wilk	Normal distribution						WT 6P vs WT 2+1	**	0.006
		2+3	WT	N = 3	0.065	Shapiro-Wilk	Normal distribution						WT 6P vs WT 2+3	**	0.001
			mCAT	N = 3	0.265	Shapiro-Wilk	Normal distribution
	i Tubb3 relative mRNA levels (fold)	6P	WT	N = 3	0.463	Shapiro-Wilk	Normal distribution			0.003	Kruskal-Wallis	Dunn's test	WT 6P vs mCAT 6P	ns	0.603
			mCAT	N = 3	0.567	Shapiro-Wilk	Normal distribution						WT 2 vs mCAT 2	ns	0.488
		2	WT	N = 3	1.000	Shapiro-Wilk	Normal distribution						WT 2+1 vs mCAT 2+1	*	0.036
			mCAT	N = 3	0.174	Shapiro-Wilk	Normal distribution						WT 2+3 vs mCAT 2+3	ns	0.862
		2+1	WT	N = 3	0.363	Shapiro-Wilk	Normal distribution						WT 6P vs WT 2	*	0.043
			mCAT	N = 3	0.012	Shapiro-Wilk	Non normal distribution						WT 6P vs WT 2+1	*	0.033
		2+3	WT	N = 3	0.417	Shapiro-Wilk	Normal distribution						WT 6P vs WT 2+3	ns	0.488
			mCAT	N = 3	0.038	Shapiro-Wilk	Non normal distribution
	j Gfap relative mRNA levels (fold)	6P	WT	N = 3	0.78	Shapiro-Wilk	Normal distribution	0.183	Equal variances assumed	<0.001	One-way ANOVA	Bonferroni	WT 6P vs mCAT 6P	ns	1.000
			mCAT	N = 3	0.443	Shapiro-Wilk	Normal distribution						WT 2 vs mCAT 2	ns	1.000
		2	WT	N = 3	0.868	Shapiro-Wilk	Normal distribution						WT 2+1 vs mCAT 2+1	ns	1.000
			mCAT	N = 3	0.417	Shapiro-Wilk	Normal distribution						WT 2+3 vs mCAT 2+3	ns	0.25
		2+1	WT	N = 3	0.407	Shapiro-Wilk	Normal distribution						WT 6P vs WT 2	ns	1.000
			mCAT	N = 3	0.767	Shapiro-Wilk	Normal distribution						WT 6P vs WT 2+1	**	<0.001
		2+3	WT	N = 3	0.9	Shapiro-Wilk	Normal distribution						WT 6P vs WT 2+3	**	<0.001
			mCAT	N = 3	0.952	Shapiro-Wilk	Normal distribution
	l MAP2 staining (% area)	3DIV	WT	N = 3	0.986	Shapiro-Wilk	Normal distribution	0.281	Equal variances assumed	Unpaired, two-tailed Student's t-test		WT vs mCAT		*	0.014
			mCAT	N = 3	0.455	Shapiro-Wilk	Normal distribution
		6DIV	WT	N = 3	0.842	Shapiro-Wilk	Normal distribution	0.442	Equal variances assumed	Unpaired, two-tailed Student's t-test		WT vs mCAT		ns	0.448
			mCAT	N = 3	0.262	Shapiro-Wilk	Normal distribution
		12DIV	WT	N = 3	0.628	Shapiro-Wilk	Normal distribution	0.253	Equal variances assumed	Unpaired, two-tailed Student's t-test		WT vs mCAT		**	<0.001
			mCAT	N = 3	0.069	Shapiro-Wilk	Normal distribution
	l TAU staining (% area)	3DIV	WT	N = 3	0.078	Shapiro-Wilk	Normal distribution	0.066	Equal variances assumed	Unpaired, two-tailed Student's t-test		WT vs mCAT		*	0.023
			mCAT	N = 3	0.405	Shapiro-Wilk	Normal distribution
		6DIV	WT	N = 3	0.706	Shapiro-Wilk	Normal distribution	0.373	Equal variances assumed	Unpaired, two-tailed Student's t-test		WT vs mCAT		ns	0.332
			mCAT	N = 3	0.07	Shapiro-Wilk	Normal distribution
		12DIV	WT	N = 3	0.692	Shapiro-Wilk	Normal distribution	0.817	Equal variances assumed	Unpaired, two-tailed Student's t-test		WT vs mCAT		**	<0.001
			mCAT	N = 3	0.619	Shapiro-Wilk	Normal distribution
	m Arc relative mRNA levels (fold)	3DIV	WT	N = 3	1.000	Shapiro-Wilk	Normal distribution	1000	Equal variances assumed	Unpaired, two-tailed Student's t-test		WT vs mCAT		ns	1.000
			mCAT	N = 3	1.000	Shapiro-Wilk	Normal distribution
		6DIV	WT	N = 3	1.000	Shapiro-Wilk	Normal distribution	0.019	Equal variances not assumed	Welch’s t-test		WT vs mCAT		*	0.025
			mCAT	N = 3	0.058	Shapiro-Wilk	Normal distribution
		12DIV	WT	N = 3	0.433	Shapiro-Wilk	Normal distribution	0.82	Equal variances assumed	Unpaired, two-tailed Student's t-test		WT vs mCAT		**	0.002
			mCAT	N = 3	0.1	Shapiro-Wilk	Normal distribution
	m cFos relative mRNA levels (fold)	3DIV	WT	N = 3	1.000	Shapiro-Wilk	Normal distribution	0.461	Equal variances assumed	Unpaired, two-tailed Student's t-test		WT vs mCAT		ns	0.142
			mCAT	N = 3	0.51	Shapiro-Wilk	Normal distribution
		6DIV	WT	N = 3	1.000	Shapiro-Wilk	Normal distribution	0.072	Equal variances assumed	Unpaired, two-tailed Student's t-test		WT vs mCAT		**	<0.001
			mCAT	N = 3	0.516	Shapiro-Wilk	Normal distribution
		12DIV	WT	N = 3	0.194	Shapiro-Wilk	Normal distribution	0.789	Equal variances assumed	Unpaired, two-tailed Student's t-test		WT vs mCAT		**	0.001
			mCAT	N = 3	0.344	Shapiro-Wilk	Normal distribution
	Figure 3	Samples		Samples size	Tests of Normality (p value)		Distribution	Levene's Test (p value)		Statistical Test				Significance Level	p value
	a BrdU+ cells (mm2)	E12	WT	N = 3	1.000	Shapiro-Wilk	Normal distribution	0.205	Equal variances assumed	Unpaired, two-tailed Student's t-test		WT vs mCAT		ns	0.155
			mCAT	N = 3	0.463	Shapiro-Wilk	Normal distribution
	b BrdU+ cells (mm2)	E15	WT	N = 3	0.78	Shapiro-Wilk	Normal distribution	0.172	Equal variances assumed	Unpaired, two-tailed Student's t-test		WT vs mCAT		*	0.021
			mCAT	N = 3	1.000	Shapiro-Wilk	Normal distribution
	c pH3+ cells (mm2)	E15	WT	N = 3	0.583	Shapiro-Wilk	Normal distribution	0.544	Equal variances assumed	Unpaired, two-tailed Student's t-test		WT vs mCAT		*	0.013
			mCAT	N = 3	0.114	Shapiro-Wilk	Normal distribution
	d Length cortical plate (mm)	E15	WT	N = 4	0.817	Shapiro-Wilk	Normal distribution	0.687	Equal variances assumed	Unpaired, two-tailed Student's t-test		WT vs mCAT		**	0.008
			mCAT	N = 4	0.422	Shapiro-Wilk	Normal distribution
	d Length interzone (mm)	E15	WT	N = 4	0.009	Shapiro-Wilk	Non normal distribution			Unpaired U Mann-Whitney's test		WT vs mCAT		*	0.021
			mCAT	N = 4	0.67	Shapiro-Wilk	Normal distribution
	d Length subventricular-ventricular zone (mm)	E15	WT	N = 4	0.982	Shapiro-Wilk	Normal distribution	0.491	Equal variances assumed	Unpaired, two-tailed Student's t-test		WT vs mCAT		ns	0.093
			mCAT	N = 4	0.93	Shapiro-Wilk	Normal distribution
	d TBR1+ cells (%)	E15	WT	N = 3	0.707	Shapiro-Wilk	Normal distribution	0.368	Equal variances assumed	Unpaired, two-tailed Student's t-test		WT vs mCAT		**	0.003
			mCAT	N = 3	0.675	Shapiro-Wilk	Normal distribution
	d TBR2+ cells (%)	E15	WT	N = 3	0.111	Shapiro-Wilk	Normal distribution	0.037	Equal variances not assumed	Welch’s t-test		WT vs mCAT		*	0.035
			mCAT	N = 3	0.328	Shapiro-Wilk	Normal distribution
	e Length layers II-IV (mm)	E18	WT	N = 4	0.688	Shapiro-Wilk	Normal distribution	0.004	Equal variances not assumed	Welch’s t-test		WT vs mCAT		*	0.010
			mCAT	N = 4	0.216	Shapiro-Wilk	Normal distribution
	e Length layer V (mm)	E18	WT	N = 4	0.929	Shapiro-Wilk	Normal distribution	0.103	Equal variances assumed	Unpaired, two-tailed Student's t-test		WT vs mCAT		**	0.005
			mCAT	N = 4	0.66	Shapiro-Wilk	Normal distribution
	e Length layer VI (mm)	E18	WT	N = 4	0.444	Shapiro-Wilk	Normal distribution	0.022	Equal variances not assumed	Welch’s t-test		WT vs mCAT		*	0.041
			mCAT	N = 4	0.223	Shapiro-Wilk	Normal distribution
	e Length subventricular-ventricular zone (mm)	E18	WT	N = 4	0.173	Shapiro-Wilk	Normal distribution	0.188	Equal variances assumed	Unpaired, two-tailed Student's t-test		WT vs mCAT		ns	0.935
			mCAT	N = 4	0.585	Shapiro-Wilk	Normal distribution
	e CTIP2+ cells (%)	E18	WT	N = 4	0.82	Shapiro-Wilk	Normal distribution	0.639	Equal variances assumed	Unpaired, two-tailed Student's t-test		WT vs mCAT		ns	0.122
			mCAT	N = 4	0.978	Shapiro-Wilk	Normal distribution
	e SATB2+ cells (%)	E18	WT	N = 4	0.343	Shapiro-Wilk	Normal distribution	0.458	Equal variances assumed	Unpaired, two-tailed Student's t-test		WT vs mCAT		ns	0.504
			mCAT	N = 4	0.41	Shapiro-Wilk	Normal distribution
	e Length layers II-IV (mm)	P0	WT	N = 4	0.598	Shapiro-Wilk	Normal distribution	0.59	Equal variances assumed	Unpaired, two-tailed Student's t-test		WT vs mCAT		ns	0.864
			mCAT	N = 4	0.915	Shapiro-Wilk	Normal distribution
	e Length layer V (mm)	P0	WT	N = 4	0.086	Shapiro-Wilk	Normal distribution	0.064	Equal variances assumed	Unpaired, two-tailed Student's t-test		WT vs mCAT		ns	0.128
			mCAT	N = 4	0.96	Shapiro-Wilk	Normal distribution
	e Length layer VI (mm)	P0	WT	N = 4	0.622	Shapiro-Wilk	Normal distribution	0.793	Equal variances assumed	Unpaired, two-tailed Student's t-test		WT vs mCAT		ns	0.396
			mCAT	N = 4	0.098	Shapiro-Wilk	Normal distribution
